# Supplementary material for: Onset of Senescence and Steatosis in Hepatocytes as a Consequence of a Shift in the Diacylglycerol/Ceramide Balance at the Plasma Membrane
Source: Cells. 2021 May 21;10(6):1278. doi: 10.3390/cells10061278 (PMC8224046; doi:10.3390/cells10061278)
Supplement: Supplementary file 1 [file cells-10-01278-s001.zip]

Archive with 1 entries (1 files):
- cells-1185038-supplementary.pdf
